# Supplementary material for: Uncovering Non-Invasive Biomarkers in Paediatric Severe Acute Asthma Using Targeted Exhaled Breath Analysis
Source: Metabolites. 2025 Apr 3;15(4):247. doi: 10.3390/metabo15040247 (PMC12029713; doi:10.3390/metabo15040247)
Supplement: Supplementary file 1 [file metabolites-15-00247-s001.zip]

Archive with 1 entries (1 files):
- metabolites-3528637-supplementary.pdf
